# Supplementary material for: Digital Twins for Radiopharmaceutical Dosimetry: PBPK Modelling of [177Lu]Lu-rhPSMA-10.1 in a Preclinical mCRPC Model
Source: Cancers (Basel). 2025 Dec 11;17(24):3957. doi: 10.3390/cancers17243957 (PMC12730921; doi:10.3390/cancers17243957)
Supplement: Supplementary file 1 [file cancers-17-03957-s001.zip]

Archive with 1 entries (1 files):
- cancers-3969918-supplementary.pdf
